# Supplementary material for: The Effect of Vitamin E Supplementation on Serum Aminotransferases in Non-Alcoholic Fatty Liver Disease (NAFLD): A Systematic Review and Meta-Analysis
Source: Nutrients. 2023 Aug 25;15(17):3733. doi: 10.3390/nu15173733 (PMC10490270; doi:10.3390/nu15173733)
Supplement: Supplementary file 1 [file nutrients-15-03733-s001.zip]

Archive with 1 entries (1 files):
- nutrients-2546194-supplementary.pdf
